# Supplementary material for: Transcription Factor NRF2 Participates in Cell Cycle Progression at the Level of G1/S and Mitotic Checkpoints
Source: Antioxidants (Basel). 2022 May 11;11(5):946. doi: 10.3390/antiox11050946 (PMC9137878; doi:10.3390/antiox11050946)
Supplement: Supplementary file 1 [file antioxidants-11-00946-s001.zip]

Archive with 1 entries (1 files):
- antioxidants-1670614-supplementary.pdf
